# Supplementary material for: Continuous Sugarcane Planting Negatively Impacts Soil Microbial Community Structure, Soil Fertility, and Sugarcane Agronomic Parameters
Source: Microorganisms. 2021 Sep 23;9(10):2008. doi: 10.3390/microorganisms9102008 (PMC8537732; doi:10.3390/microorganisms9102008)
Supplement: Supplementary file 1 [file microorganisms-09-02008-s001.zip]

Archive with 1 entries (1 files):
- microorganisms-1393975-supplementary.pdf
